# Supplementary material for: Discovery of Pyrano[2,3-c]pyrazole Derivatives as Novel Potential Human Coronavirus Inhibitors: Design, Synthesis, In Silico, In Vitro, and ADME Studies
Source: Pharmaceuticals (Basel). 2024 Feb 2;17(2):198. doi: 10.3390/ph17020198 (PMC10892497; doi:10.3390/ph17020198)
Supplement: Supplementary file 1 [file pharmaceuticals-17-00198-s001.zip]

Archive with 1 entries (1 files):
- pharmaceuticals-2752707-supplementary.pdf
